# Supplementary material for: Developing Endogenous Autophagy Reporters in Caenorhabditis elegans to Monitor Basal and Starvation-Induced Autophagy
Source: Int J Mol Sci. 2025 Oct 20;26(20):10178. doi: 10.3390/ijms262010178 (PMC12563416; doi:10.3390/ijms262010178)
Supplement: Supplementary file 1 [file ijms-26-10178-s001.zip]

Archive with 1 entries (1 files):
- ijms-3877475-supplementary.pdf
